# Supplementary material for: Association of Diabetes Mellitus with All-Cause and Cause-Specific Mortality among Patients with Metabolic-Dysfunction-Associated Fatty Liver Disease: A Longitudinal Cohort Study
Source: J Pers Med. 2023 Mar 20;13(3):554. doi: 10.3390/jpm13030554 (PMC10057589; doi:10.3390/jpm13030554)
Supplement: Supplementary file 1 [file jpm-13-00554-s001.zip]

Archive with 1 entries (1 files):
- jpm-2256680-supplementary.pdf
